# Supplementary material for: Designing Sustainable Polymer Blends: Tailoring Mechanical Properties and Degradation Behaviour in PHB/PLA/PCL Blends in a Seawater Environment
Source: Polymers (Basel). 2023 Jun 29;15(13):2874. doi: 10.3390/polym15132874 (PMC10347181; doi:10.3390/polym15132874)
Supplement: Supplementary file 1 [file polymers-15-02874-s001.zip]

Archive with 1 entries (1 files):
- polymers-2421721-supplementary.pdf
